# Supplementary material for: Eco-evolutionary dynamics of nested Darwinian populations and the emergence of community-level heredity
Source: eLife. 2020 Jul 7;9:e53433. doi: 10.7554/eLife.53433 (PMC7440921; doi:10.7554/eLife.53433)
Supplement: Source code 1. — Also available at https://gitlab.com/ecoevomath/estaudel. [file elife-53433-code1.zip]

Archive with 30 entries (26 files):
- estaudel-master/
- estaudel-master/.gitignore
- estaudel-master/LICENSE
- estaudel-master/README.md
- estaudel-master/estaudel/
- estaudel-master/estaudel/__init__.py
- estaudel-master/estaudel/escaffolding.py
- estaudel-master/estaudel/heredity/
- estaudel-master/estaudel/heredity/deterministic.py
- estaudel-master/estaudel/heredity/display.py
- estaudel-master/estaudel/heredity/process.py
- estaudel-master/estaudel/heredity/stochastic.py
- estaudel-master/estaudel/heredity/treeview.py
- estaudel-master/estaudel/stochastic.py
- estaudel-master/evolution_of_heredity/
- estaudel-master/evolution_of_heredity/Supplementary_figures.ipynb
- estaudel-master/evolution_of_heredity/config.py
- estaudel-master/evolution_of_heredity/constrained_trajectories.ipynb
- estaudel-master/evolution_of_heredity/fixed_point_as_function_of_B_T.ipynb
- estaudel-master/evolution_of_heredity/full_trajectory.condor
- estaudel-master/evolution_of_heredity/full_trajectory.ipynb
- estaudel-master/evolution_of_heredity/full_trajectory.py
- estaudel-master/evolution_of_heredity/heritability.condor
- estaudel-master/evolution_of_heredity/noselection_nomutation.ipynb
- estaudel-master/evolution_of_heredity/particle_ecology.ipynb
- estaudel-master/evolution_of_heredity/positive_interactions.ipynb
- estaudel-master/evolution_of_heredity/small_trees.ipynb
- estaudel-master/evolution_of_heredity/statistics.condor
- estaudel-master/evolution_of_heredity/stats.ipynb
- estaudel-master/setup.py
