# Supplementary material for: Eco-evolutionary dynamics of nested Darwinian populations and the emergence of community-level heredity
Source: eLife. 2020 Jul 7;9:e53433. doi: 10.7554/eLife.53433 (PMC7440921; doi:10.7554/eLife.53433)
Supplement: Source code 1. — Also available at https://gitlab.com/ecoevomath/estaudel. [file elife-53433-code1.zip › estaudel-master/setup.py]

from setuptools import setup

setup(name='estaudel',
      version='0.1',
      description='Nested Darwinian population simulations',
      url='https://gitlab.com/ecoevomath/estaudel',
      author='Guilhem Doulcier',
      author_email='guilhem.doulcier@ens.fr',
      license='GPLv3+',
      python_requires='>=3',
      packages=['estaudel'],
      install_requires=[
          'numpy',
          'scipy',
          'pandas',
          'matplotlib',
          'pycairo',
          'Pillow'],
      zip_safe=False)
